# Supplementary material for: Emotional Eating and Dietary Patterns: Reflecting Food Choices in People with and without Abdominal Obesity
Source: Nutrients. 2022 Mar 25;14(7):1371. doi: 10.3390/nu14071371 (PMC9002960; doi:10.3390/nu14071371)
Supplement: Supplementary file 1 [file nutrients-14-01371-s001.zip]

Archive with 5 entries (5 files):
- Supplementary Figure S1.jpg
- Supplementary Table S1.pdf
- Supplementary Table S2.pdf
- Supplementary Table S3.pdf
- Supplementary Table S4.pdf
